# Supplementary material for: A liquid biomarker signature of inflammatory proteins accurately predicts early pancreatic cancer progression during FOLFIRINOX chemotherapy
Source: Neoplasia. 2024 Feb 9;49:100975. doi: 10.1016/j.neo.2024.100975 (PMC10873733; doi:10.1016/j.neo.2024.100975)
Supplement: Supplementary file 6 [file mmc6.xlsx]

## Sheet: Table S1
	Table S1 Stepwise (Backward) Multivariate Logistic Regression model
	Rank	Feature	Frequency
	1	MYO9B	28
	2	BACH1	18
	3	HEXIM1	15
	3	ITGB6	15
	5	PRSS8	14
	6	BANK1	11
	6	IL1RL2	11
	8	AMN	10
	9	BCR	9
	9	CTSO	9
	9	EIF4G1	9
	9	FKBP1B	9
	9	ARHGEF12	9
	14	ENAH	8
	14	FCRL2	8
	14	SAMD9L	8
	17	FOXO1	7
	17	HPCAL1	7
	17	IRAK4	7
	17	LAMP3	7
	21	DAPP1	6
	21	F2R	6
	21	METAP1D	6
	21	NFATC1	6
	25	FCRL3	5
	25	FXYD5	5
	25	PREB	5
	28	CD22	4
	28	CXCL3	4
	28	DNAJA2	4
	28	GZMA	4
	28	LGALS9	4
	28	MAP2K6	4
	28	MGLL	4
	28	PDLIM7	4
	28	PRDX3	4
	28	PTPN6	4
	28	SIGLEC1	4
	39	CD276	3
	39	CKMT1A_CKMT1B	3
	39	DECR1	3
	39	EGF	3
	39	FGF2	3
	39	GBP2	3
	39	ICA1	3
	39	IKBKG	3
	39	IL6	3
	39	IRAK1	3
	39	ISM1	3
	39	LAP3	3
	39	LAT	3
	39	MERTK	3
	39	MGMT	3
	39	MVK	3
	39	SHMT1	3
	39	TPP1	3
	57	ATP5IF1	2
	57	AXIN1	2
	57	CCL4	2
	57	CCN2	2
	57	CD200R1	2
	57	CDSN	2
	57	CRELD2	2
	57	DFFA	2
	57	EDAR	2
	57	EPO	2
	57	GAL	2
	57	GOPC	2
	57	IL15RA	2
	57	IL22RA1	2
	57	MPIG6B	2
	57	PCDH1	2
	57	PLA2G4A	2
	57	PRDX5	2
	57	PSIP1	2
	57	ROBO1	2
	57	VEGFA	2
	78	ANGPTL4	1
	78	ANXA11	1
	78	CCL28	1
	78	CD200	1
	78	CD40	1
	78	CEP164	1
	78	CKAP4	1
	78	CLEC4A	1
	78	COLEC12	1
	78	CTSC	1
	78	DBNL	1
	78	DPP10	1
	78	ERBB3	1
	78	FIS1	1
	78	HLA.E	1
	78	IFNLR1	1
	78	IL4R	1
	78	LAMA4	1
	78	MMP10	1
	78	NCR1	1
	78	NUDC	1
	78	PLAUR	1
	78	PPP1R9B	1
	78	RAB37	1
	78	SELPLG	1
	78	SMPDL3A	1
	78	SPRY2	1
	78	SRPK2	1
	78	TANK	1
	78	TGFB1	1
	78	TRIM5	1

## Sheet: Table S2
	Table S2 Bayesian Generalized Linear Regression (BGLR) model
	Rank	Feature	Layer	Frequency
	1	BANK1	Protein	49
	2	FCRL3	Protein	48
	3	CCL17	Protein	47
	3	PNLIPRP2	Protein	47
	5	MYO9B	Protein	46
	5	TNFAIP8	Protein	46
	7	CCL20	Protein	45
	8	PRSS8	Protein	44
	9	SLAMF7	Protein	43
	9	GAL	Protein	43
	11	AMN	Protein	42
	11	IL1RL2	Protein	42
	13	METAP1D	Protein	41
	13	MVK	Protein	41
	13	SIGLEC1	Protein	41
	13	TGFA	Protein	41
	17	LAMP3	Protein	40
	17	SMPDL3A	Protein	40
	19	CD22	Protein	39
	20	FCRL2	Protein	38
	21	DECR1	Protein	37
	21	PRDX3	Protein	37
	21	RAB6A	Protein	37
	24	FIS1	Protein	35
	25	AOC1	Protein	34
	25	BCR	Protein	34
	25	IL13	Protein	34
	25	MGMT	Protein	34
	25	MMP10	Protein	34
	30	CCL4	Protein	31
	30	SPINK4	Protein	31
	32	CCL7	Protein	29
	32	VEGFA	Protein	29
	34	IL1RN	Protein	28
	34	ITGB6	Protein	28
	36	KRT19	Protein	26
	36	PDGFB	Protein	26
	38	IL6	Protein	23
	39	IL17C	Protein	21
	39	MICB_MICA	Protein	21
	39	PDLIM7	Protein	21
	42	DAPP1	Protein	20
	42	NFATC1	Protein	20
	42	OMD	Protein	20
	42	TNFSF11	Protein	20
	46	CXCL10	Protein	19
	47	FABP1	Protein	18
	47	FKBP1B	Protein	18
	49	AGRP	Protein	17
	49	CXCL6	Protein	17
	49	IL20RA	Protein	17
	49	SKAP2	Protein	17
	53	ALDH3A1	Protein	16
	53	CLIP2	Protein	16
	53	CXCL3	Protein	16
	53	PREB	Protein	16
	57	ARHGEF12	Protein	14
	57	CTRC	Protein	14
	57	IL17F	Protein	14
	60	ANGPT1	Protein	12
	60	CXCL12	Protein	12
	60	CXCL8	Protein	12
	60	FOXO1	Protein	12
	60	IL10	Protein	12
	60	PAPPA	Protein	12
	60	SCGB3A2	Protein	12
	67	CKMT1A_CKMT1B	Protein	11
	67	ITM2A	Protein	11
	67	MLN	Protein	11
	67	NFATC3	Protein	11
	67	PPP1R9B	Protein	11
	67	PSIP1	Protein	11
	67	PTH1R	Protein	11
	67	S100B	Gene	11
	75	CXCL9	Protein	10
	75	DPP10	Protein	10
	75	SIT1	Protein	10
	78	CSF3	Protein	9
	78	ICAM4	Protein	9
	78	IL18R1	Protein	9
	78	LAP3	Protein	9
	78	SULT2A1	Protein	9
	78	KIR_Activating_Subgroup_2	Gene	9
	84	FGF19	Protein	8
	84	GALNT3	Protein	8
	84	SH2D1B	Gene	8
	87	CD70	Protein	7
	87	IL17A	Protein	7
	89	BACH1	Protein	6
	89	AXIN1	Protein	6
	89	HGF	Protein	6
	89	IL1B	Protein	6
	89	LAT	Protein	6
	89	PKLR	Protein	6
	89	PSPN	Protein	6
	89	SHMT1	Protein	6
	89	SIRPB1	Protein	6
	89	TPSAB1	Protein	6
	89	WFIKKN2	Protein	6
	89	CD8A	Gene	6
	89	CXCL5	Gene	6
	89	CXCR6	Gene	6
	89	ITGB3	Gene	6
	89	KLRG1	Gene	6
	89	SMPD3	Gene	6
	106	CLEC4A	Protein	5
	106	ENPP7	Protein	5
	106	IFNG	Protein	5
	106	IL11	Protein	5
	106	IL24	Protein	5
	106	RAB37	Protein	5
	106	TPT1	Protein	5
	106	CFD	Gene	5
	106	IFIT2	Gene	5
	106	KIR_Inhibiting_Subgroup_1	Gene	5
	106	PTGDR2	Gene	5
	117	ADGRE2	Protein	4
	117	CTSO	Protein	4
	117	FCRL6	Protein	4
	117	GOPC	Protein	4
	117	MANF	Protein	4
	117	NBN	Protein	4
	117	RABGAP1L	Protein	4
	117	TIMP3	Protein	4
	117	C4B	Gene	4
	117	CD8B	Gene	4
	117	GZMH	Gene	4
	117	KLRC2	Gene	4
	117	SERPINB2	Gene	4
	117	TARP	Gene	4
	131	ATP5IF1	Protein	3
	131	CEP164	Protein	3
	131	CLEC4C	Protein	3
	131	CXCL1	Protein	3
	131	DNPH1	Protein	3
	131	EIF4G1	Protein	3
	131	EPCAM	Protein	3
	131	HPCAL1	Protein	3
	131	IL32	Protein	3
	131	MGLL	Protein	3
	131	MPIG6B	Protein	3
	131	NCF2	Protein	3
	131	OSM	Protein	3
	131	PSMG3	Protein	3
	131	REG4	Protein	3
	131	SCGN	Protein	3
	131	TFF2	Protein	3
	131	YTHDF3	Protein	3
	131	CD160	Gene	3
	131	ELK1	Gene	3
	131	JAM3	Gene	3
	152	CCL24	Protein	2
	152	CLEC7A	Protein	2
	152	CST7	Protein	2
	152	EGF	Protein	2
	152	EGLN1	Protein	2
	152	GZMB	Protein	2
	152	IL33	Protein	2
	152	IL4R	Protein	2
	152	IRAK4	Protein	2
	152	KYNU	Protein	2
	152	LGALS4	Protein	2
	152	PADI2	Protein	2
	152	TANK	Protein	2
	152	TRIM21	Protein	2
	152	VASH1	Protein	2
	152	CEACAM8	Gene	2
	152	CHIT1	Gene	2
	152	CTSG	Gene	2
	152	F13A1	Gene	2
	152	FOXP3	Gene	2
	152	GZMK	Gene	2
	152	HLA-DQA1	Gene	2
	152	HLA-DQB1	Gene	2
	152	IDO1	Gene	2
	152	IFIT1	Gene	2
	152	ITGA2B	Gene	2
	152	KIR_Inhibiting_Subgroup_2	Gene	2
	152	KIR3DL1	Gene	2
	152	LTF	Gene	2
	152	MX1	Gene	2
	152	NOD2	Gene	2
	152	PLAU	Gene	2
	152	THBD	Gene	2
	152	TNFRSF9	Gene	2
	186	BCL2L11	Protein	1
	186	CCL13	Protein	1
	186	CCL21	Protein	1
	186	CCL28	Protein	1
	186	CCL3	Protein	1
	186	CD83	Protein	1
	186	FABP9	Protein	1
	186	FCAR	Protein	1
	186	IL12RB1	Protein	1
	186	IL16	Protein	1
	186	IL17RB	Protein	1
	186	IL22RA1	Protein	1
	186	LRRN1	Protein	1
	186	MMP1	Protein	1
	186	NCLN	Protein	1
	186	NCR1	Protein	1
	186	NELL2	Protein	1
	186	NRTN	Protein	1
	186	PARP1	Protein	1
	186	PIK3AP1	Protein	1
	186	PLA2G4A	Protein	1
	186	PTPN6	Protein	1
	186	SPRY2	Protein	1
	186	TBC1D5	Protein	1
	186	TLR3	Protein	1
	186	TNFRSF11A	Protein	1
	186	ARG1	Gene	1
	186	BCL2	Gene	1
	186	CAMP	Gene	1
	186	CARD9	Gene	1
	186	CCRL2	Gene	1
	186	CD200	Gene	1
	186	CD24	Gene	1
	186	CEACAM6	Gene	1
	186	CLEC4A	Gene	1
	186	CXCR4	Gene	1
	186	DPP4	Gene	1
	186	F2RL1	Gene	1
	186	ICAM1	Gene	1
	186	IFNG	Gene	1
	186	IL1B	Gene	1
	186	IL1RL1	Gene	1
	186	IL21R	Gene	1
	186	IL24	Gene	1
	186	IL2RB	Gene	1
	186	IL8	Gene	1
	186	KIR_Activating_Subgroup_1	Gene	1
	186	LCN2	Gene	1
	186	MS4A2	Gene	1
	186	NEFL	Gene	1
	186	NT5E	Gene	1
	186	OAS3	Gene	1
	186	PDCD1LG2	Gene	1
	186	PDGFRB	Gene	1
	186	S100A12	Gene	1
	186	SIGLEC1	Gene	1
	186	TGFB2	Gene	1
	186	THBS1	Gene	1
	186	TXK	Gene	1

## Sheet: Table S3
	Table S3 Consensus Multivariate Logistic Regression model*
	Protein	Odds Ratio [95% CI]	P value	Beta
	AMN	3.12 [0.91 – 17.48]	0.115	0.91 – 17.48
	BANK1	1.85 [0.98 – 3.81]	0.065	0.98 – 3.81
	IL1RL2	7.32 [0.97 – 89.46]	0.077	0.97 – 89.46
	ITGB6	3.87 [0.74 – 26.55]	0.127	0.74 - 26.55
	MYO9B	1.65 [0.75 – 4.72]	0.253	0.75 – 4.72
	PRSS8	3.36 [0.76 – 18.68]	0.129	0.76 – 18.68
	*Model is adjusted by sex, age and disease stage. Time is considered as an interaction factor

## Sheet: Table S4
	Table S4 Colinearity between features in consensus model
	Feature	Data type	Variance inflation factor (VIF)
	Locally advanced (LAPC)	Disease stage (categorical)	2.37
	Metastatic disease	Disease stage (categorical)	2.42
	Male	Sex (categorical)	2.09
	Before	Time of blooddraw (categorical)	1.48
	AMN	Protein (continuous)	2.12
	BANK1	Protein (continuous)	1.77
	IL1RL2	Protein (continuous)	2.20
	ITGB6	Protein (continuous)	1.63
	MYO9B	Protein (continuous)	1.70
	PRSS8	Protein (continuous)	1.37
